# Supplementary material for: Timescale Separation of Positive and Negative Signaling Creates History-Dependent Responses to IgE Receptor Stimulation
Source: Sci Rep. 2017 Nov 14;7:15586. doi: 10.1038/s41598-017-15568-2 (PMC5686181; doi:10.1038/s41598-017-15568-2)
Supplement: Supplementary file 2 — LaTeX Supplementary File [file 41598_2017_15568_MOESM2_ESM.txt]

# Supplementary Data S1
# Timescale Separation of Positive and Negative Signaling Creates 
# History-Dependent Responses to IgE Receptor Stimulation

# Lily A. Chylek, Brooke Harmon, Yanli Liu, Eshan D. Mitra, Avanika Mahajan,
# Edwin A. Saada, Benjamin R. Schudel, David A. Holowka, Barbara A. Baird,
# Bridget S. Wilson, William S. Hlavacek and Anup K. Singh

# filename: model.bngl
# date of last edit: 25-Jul-2017
# authors: Chylek LA, Mitra E, Hlavacek WS (Los Alamos National Laboratory)
# software compatibility: RuleBender (version 2.1.0.8), 
# BioNetGen (version 2.2.6)

begin model

begin parameters

# The following parameters were fit to experimental degranulation data using
# BioNetFit 1.0
# For more information, see the BioNetFit configuration file model_fit.conf

X_tot__FREE__ 6.13331088e+00
k_Xoff__FREE__ 1.91394890e-06
k_Xon__FREE__ 9.39816993e+04
kase__FREE__ 3.76143208e+00
kdegX__FREE__ 3.19130252e-04
kdegran__FREE__ 188893.283626392
km_Ship1__FREE__ 1.43154204e-03
km_Syk__FREE__ 2.87783197e-01
km_x__FREE__ 1.12185442e-01
koff__FREE__ 4.45671503e-03
kp_Ship1__FREE__ 1.10810534e+04
kp_Syk__FREE__ 2.65462642e+05
kp_x__FREE__ 7.81553987e+05
kpten__FREE__ 0.00995093271320638
ksynth1__FREE__ 1.84930114e-02
pase__FREE__ 1.60206452e-01

#  End fit parameters

# system size scaling factor (>0)
f 1 # cells per reaction compartment

# Avogadro constant
NA 6.02214e23 # molecules per mol

# time unit conversion factor
T 60 # s per min

# channel volume in microfluidic device
Vchannel 500e-9 # L per channel (500 nL)

# number of cells per channel
Nchannel 1000 # cells per channel

# volume of extracellular fluid
Vecf=f*(Vchannel/Nchannel) # L per cell (500 pL/cell)

# cytosolic volume of an RBL-2H3 cell
# This estimate corresponds to the volume of a sphere with a diameter of 
# 17.9 microns.
Vcyt f*3e-12 # L per cell (3 pL/cell)

# multivalent antigen abundance in medium at condition 0 
Ag_tot_0 0 # copies per cell (cpc)

# multivalent antigen abundance in medium at condition 1 
Ag_conc1 10e-9 # M (10 nM)
Ag_tot_1=Ag_conc1*(NA*Vecf) # cpc

# antigen receptor abundance
R_tot f*3e5 # cpc (1 nM)

# Syk abundance
Syk_tot f*3e5 # cpc (0.166 uM)

# Ship1 abundance
Ship1_tot f*3e5 # cpc (0.166 uM)

# rate constant for antigen capture
kon 1e7*T/(NA*Vecf) # /M/s converted to /cpc/min
# We assume a diffusion-limited value of 1e7 /M/s

# rate constant for antigen release
koff koff__FREE__*T # 4.46e-3 /s converted to 0.268 /min

# rate constant for pseudo first-order phosphorylation of antigen-engaged
# receptor
kase kase__FREE__*T # 3.76 /s converted to 2.25e+2 /min

# rate constant for pseuedo first-order dephosphorylation of phosphorylated
# receptor
pase pase__FREE__*T # 1.60e-1 /s converted to 9.6 /min

kp_Syk kp_Syk__FREE__*T/(NA*Vcyt) # 2.65e+5 /M/s converted to 8.80e-6 /cpc/min
km_Syk km_Syk__FREE__*T # 2.88e-1 /s converted to 17.2 /min

kp_Ship1 kp_Ship1__FREE__*T/(NA*Vcyt) # 1.11e+4 /M/s converted to
# 3.68e-7 /cpc/min
km_Ship1 km_Ship1__FREE__*T #  1.43e-3 /s converted to 8.58e-2 /min 

ksynth1 ksynth1__FREE__*T # 1.85e-2 /s converted to 1.11 /min
kdeg1 1e7*T/(NA*Vcyt) # /M/s converted to /cpc/min;
# We assume a diffusion-limited value of 1e7 /M/s

# Rate of basal degradation of PIP3 and/or IP3
kpten kpten__FREE__*T # 9.95e-3 /s converted to 0.597 /min 


H_tot 1e6 # cpc

kdegran kdegran__FREE__*T/(NA*Vcyt) # 1.89e+5 /M/s converted to 6.27e-6/cpc/min

# rate constant for degradation of X 
# (in one step, including ubiquitination and proteosomal degradation)
kdegX kdegX__FREE__*T # 3.19e-4 /s converted to 1.91e-2 /min


k_Xon k_Xon__FREE__*T/(NA*Vcyt) # 9.40e+4 /M/s converted to 3.12e-6 /cpc/min
k_Xoff k_Xoff__FREE__*T # 1.91e-6 /s converted to 1.15e-4 /min

kp_x kp_x__FREE__*T/(NA*Vcyt) # 7.81e+5 /M/s converted to 2.59e-5 /cpc/min
km_x km_x__FREE__*T # 1.12e-1 /s converted to 7.26 /min

# abundance of hypothetical Ship1 cofactor X
X_tot=X_tot__FREE__*Ship1_tot # 6.13 times the Ship1 concentration, converted
# to 1.84e6 cpc

end parameters

begin molecule types

# antigen (DNP-conjugated BSA)
#  DNP: 2,4-dinitrophenyl groups
Ag(DNP) 

# antigen receptor (anti-DNP IgE bound to Fc&epsilon;RI)
#  IgE: anti-DNP IgE
#  Yb: tyrosine residues (0, unmodified; P, phosphorylated) 
#     in the &beta; chain ITAM of Fc&epsilon;RI
#  Yg: tyrosine residues (0, unmodified; P, phosphorylated)
# 	  in the &gamma; chain ITAMs of Fc&epsilon;RI    
R(IgE,Yb~0~P,Yg~0~P) 

# protein tyrosine kinase Syk
#  tSH2: tandem SH2 domains
Syk(tSH2)

# lipid phosphatase Ship1
#  SH2: Src homology 2 (SH2) domain
#  x: binding site for hypothethical Ship1 cofactor X
Ship1(SH2,x)

# hypothetical Ship1 cofactor X
#  s: Ship1 binding site (on, active; off, inactive)
X(s~on~off) 

# phosphatidylinositol (3,4,5)-trisphosphate
PIP3()


# &beta;-hexosaminidase
#  loc: location (in, inside granules; out, secreted/outside cell)
H(loc~in~out)

end molecule types

begin seed species

# initial conditions

# initial abundance of free antigen (in medium) per cell
# The $ prefix indicates that this abundance is to be held constant.
$Ag(DNP) Ag_tot_1

# initial abundance of free antigen receptor
R(IgE,Yb~0,Yg~0) R_tot

# initial abundance of (inactive) cytosolic Syk
Syk(tSH2) Syk_tot

# initial abundance of (inactive) cytosolic Ship1
Ship1(SH2,x) Ship1_tot

# initial abundance of PIP3
PIP3()	0

# initial abundance of &beta;-hexosaminidase (stored in cellular granules)
H(loc~in) H_tot

# initial abundance of inactive hypothetical Ship1 cofactor X
X(s~off) X_tot

end seed species

begin observables

# simulation outputs

Molecules Ag_total Ag() # This quantity may accumulate because free Ag
# abundance is held fixed.
Molecules Ag_free Ag(DNP) # This quantity is held constant, except for
# adjustments in the actions block.
Molecules R_bound R(IgE!+) # number of antigen-bound receptors per cell
Molecules R_free R(IgE) # number of antigen-free receptors per cell
Molecules RP R(Yg~P!?) # number of phosphorylated receptors per cell
Molecules R0 R(Yg~0) # number of unphosphorylated receptors per cell
Molecules actSyk Syk(tSH2!+) # number of Syk molecules recruited to antigen
# receptors
Molecules actShip1 Ship1(SH2!+,x!+) # number of Ship1 molecules recruited to
# antigen receptors and bound to X
Molecules Ship1_total Ship1() # total abundance of Ship1
Molecules PIP3_total PIP3() # total abundance of PIP3
Molecules degranulation H(loc~out) # abundance of secreted &beta;-hexominadase
# (surrogate for secreted mediators of inflammation)
Molecules Xall X() # total abundance of hypothetical Ship1 cofactor X
Molecules X_on_free X(s~on) # abundance of free X in activated state
Molecules X_on_free_or_bound X(s~on!?) # abundance of X (bound or free) in
# activated state
Molecules XShip1 X(s~on!1).Ship1(x!1) # abundance of Ship1 bound to (activated)
# cofactor X

end observables

begin reaction rules

# ligand-receptor binding
# As a simplification, we consider a one-step binding mechanism.
# Thus, the rate constants are effective parameters that reflect
# capture and release of (multivalent) antigen as well as the effects 
# of antigen-mediated receptor aggregation on the residence time of antigen
# on the cell surface. Recall that the antigen receptor is a long-lived 1:1
# complex of antigen-specific IgE and Fc&epsilon;RI, the high-affinity Fc
# receptor for IgE.
Ag(DNP)+R(IgE)<->Ag(DNP!1).R(IgE!1) kon,koff

# ligand-dependent receptor phosphorylation
# We assume that bound receptors are competent for (Lyn-mediated)
# phosphorylation of the tyrosines in &beta; and &gamma; ITAMs. 
# As a simplification, we assume that the &beta; and &gamma; sites are 
# phosphorylated simultaneously as part of a single process. 
# The effective rate constant for phosphorylation is assumed to capture
# associaton of Lyn with receptors and the relationship between the abundance
# of cell-associated antigen and the extent of antigen-mediated receptor
# crosslinking.
R(IgE!+,Yb~0,Yg~0)->R(IgE!+,Yb~P,Yg~P) kase

# receptor dephosphorylation
# # As a simplification, we assume that the &beta; and &gamma; sites are
# dephosphorylated simultaneously as part of a single process. 
# As an additional simplification, we consider a pseudo first-order mechanism. 
# Thus, the effective rate constant for phosphorylation can be viewed 
# as the Vmax/KM ratio for phosphatases. We expect phosphatase activity to be
# high.
R(Yb~P,Yg~P)->R(Yb~0,Yg~0) pase
 
# recruitment of Syk to the &gamma; subunit of the phosphorylated receptor
# As a simplification, we consider a one-step binding mechanism.
# We expect this simplification to be accurate even though the tandem 
# SH2 domains of Syk dock to a doubly phosphorylated &gamma; ITAM via a 
# two-step mechanism because isomerization reactions are expected to be fast.
R(Yg~P)+Syk(tSH2)<->R(Yg~P!1).Syk(tSH2!1) kp_Syk,km_Syk

# recruitment of Ship1 to the &beta; subunit of the phosphorylated receptor
# The SH2 domain Ship1 interacts with the phosphorylated &beta; ITAM.
R(Yb~P)+Ship1(SH2)<->R(Yb~P!1).Ship1(SH2!1) kp_Ship1,km_Ship1

# receptor-mediated activation of hypothetical Ship1 cofactor X
# As a simplification, we consider a pseudo second-order mechanism.
# The rate constant for activation of X can be viewed as the kcat/KM ratio for
# a receptor-associated kinase responsible for activating phosphorylation of X.
# Note that our choice to check the phosphorylation state of R(Yb) rather than
# R(Yg) is arbitrary, as within the simplifications of this model, the two
# sites are phosphorylated and dephosphorylated simultaneously. 
R(Yb~P!?)+X(s~off)->R(Yb~P!?)+X(s~on) k_Xon

# decativation of X
# As a simplification, we consider a pseudo first-order mechanism.
X(s~on)->X(s~off) k_Xoff

# activated Syk-dependent synthesis of PIP3
# PI3K is recruited to phosphorylated LAT, a key substrate of Syk and plasma
# membrane protein, and there generates PI(3,4,5)P3 from PI(4,5)P2.
# As a simplification, we assume that PI3K activity (and PIP3 generation) is
# proportional to the abundance of receptor-recruited Syk. Thus, we assume that
# the rate constant for PIP3 generation captures the relationship between Syk
# recruitment/activation and PI3K recruitment/activation enabled by
# Syk-mediated phosphorylation of LAT.
Syk(tSH2!+)->Syk(tSH2!+)+PIP3() ksynth1

# interaction of activated X with Ship1
# We assume that X-Ship1 interaction requires prior receptor-mediated
# activation of X. Thus, only X with a Ship1 binding site "s" in the "on" state
# is allowed to associate with Ship1.
X(s~on)+Ship1(x)<->X(s~on!1).Ship1(x!1) kp_x,km_x


# activated Ship1-dependent clearance of PIP3
# We assume that membrane-associated Ship1, when bound to both the receptor and
# a cofactor (X), is mainly responsible for clearance of PIP3. Ship1 catalyzes
# the conversion of PI(3,4,5)P3 to PI(3,4)P2.
Ship1(SH2!+,x!+)+PIP3()->Ship1(SH2!+,x!+) kdeg1

# clearance of PIP3
# PIP3 is degraded to PI(4,5)P2 by PTEN.
# We assume that all degradation of PIP3 can be simplified into a single
# pseudo first-order process.  
PIP3()->0 kpten


# Degradation of activated X
# We assume that activated X is subject to ubiquitination, followed by
# degradation in the proteosome
# We take this to occur via a pseudo first-order process
# X bound to Ship1 is also subject to proteosomal degradation, which is assumed
# to liberate Ship1.
# We assume that synthesis and degradation of *inactive* X are sufficiently
# slow to not be relevant on the time scales studied.
X(s~on)->0 kdegX
X(s~on!1).Ship1(x!1)->Ship1(x) kdegX

# Degranulation due to the presence of PIP3
# PIP3 serves as a PLC&gamma; substrate, leading to the production of IP3,
# stimulating store-operated calcium release followed by degranulation
# We assume this occurs as a pseudo second order process. 
PIP3()+H(loc~in)->PIP3()+H(loc~out) kdegran

end reaction rules

end model

begin actions

# The command below instructs BioNetGen to derive a reaction network from the 
# model's rules.
# The output is sent to a file that has a .net filename extension.
# The .net file can be further processed to generate the ordinary differential
# equations corresponding to the reaction network and the rate laws associated
# with the model's rules.
generate_network({overwrite=>1})

# The commands below illustrate how we simulated 
# 1) an initial period of multivalent antigen-stimulated IgE receptor
# signaling,
# 2) an intermediate period of monovalent antigen-induced IgE receptor
# signaling quiescence, and
# 3) a second and final period of multivalent antigen-stimulated IgE receptor
# signaling.

# For the purposes of fitting to experimental data, we repeat the series of 3
# simulations for each time delay that was tested experimentally
# For each one, a .exp file was saved containing the appropriate experimental
# data point from Fig. 4
# BioNetFit was used to fit the model to the .exp files.

# first 5-min period of multivalent antigen stimulation
setConcentration("Ag(DNP)","Ag_tot_1") 
simulate({suffix=>"p1_5",method=>"ode",t_end=>5,n_steps=>50})
# Remember these concentrations, so we can go back for each interval tested
saveConcentrations() 

# treatment with monovalent antigen to rapidly induce signaling quiescence
setConcentration("Ag(DNP)","Ag_tot_0")
# Interval is 5 min
simulate({suffix=>"p2_5",method=>"ode",t_end=>5,n_steps=>50}) 

# second 5-min period of multivalent antigen stimulation
setConcentration("Ag(DNP)","Ag_tot_1")
# Remove all existing secreted &beta; hex, in order to measure only what is
# secreted during this interval
setConcentration("H(loc~out)",0) 
simulate({suffix=>"p3_5",method=>"ode",t_end=>5,n_steps=>50})

# Repeat for an interval of 30 min
resetConcentrations() # Revert to the state after simulation 1
setConcentration("Ag(DNP)","Ag_tot_0")
simulate({suffix=>"p2_30",method=>"ode",t_end=>30,n_steps=>300})
setConcentration("Ag(DNP)","Ag_tot_1")
setConcentration("H(loc~out)",0) 
simulate({suffix=>"p3_30",method=>"ode",t_end=>5,n_steps=>50})


# Repeat for an interval of 60 min
resetConcentrations() # Revert to the state after simulation 1
setConcentration("Ag(DNP)","Ag_tot_0")
simulate({suffix=>"p2_60",method=>"ode",t_end=>60,n_steps=>600})
setConcentration("Ag(DNP)","Ag_tot_1")
setConcentration("H(loc~out)",0) 
simulate({suffix=>"p3_60",method=>"ode",t_end=>5,n_steps=>50})

# Repeat for an interval of 120 min
resetConcentrations() # Revert to the state after simulation 1
setConcentration("Ag(DNP)","Ag_tot_0")
simulate({suffix=>"p2_120",method=>"ode",t_end=>120,n_steps=>1200})
setConcentration("Ag(DNP)","Ag_tot_1")
setConcentration("H(loc~out)",0) 
simulate({suffix=>"p3_120",method=>"ode",t_end=>5,n_steps=>50})

# Repeat for an interval of 240 min
resetConcentrations() # Revert to the state after simulation 1
setConcentration("Ag(DNP)","Ag_tot_0")
simulate({suffix=>"p2_240",method=>"ode",t_end=>240,n_steps=>2400})
setConcentration("Ag(DNP)","Ag_tot_1")
setConcentration("H(loc~out)",0) 
simulate({suffix=>"p3_240",method=>"ode",t_end=>5,n_steps=>50})

end actions
