# Supplementary material for: Timescale Separation of Positive and Negative Signaling Creates History-Dependent Responses to IgE Receptor Stimulation
Source: Sci Rep. 2017 Nov 14;7:15586. doi: 10.1038/s41598-017-15568-2 (PMC5686181; doi:10.1038/s41598-017-15568-2)
Supplement: Supplementary file 3 — Supplementary Dataset 1 [file 41598_2017_15568_MOESM3_ESM.zip]

Archive with 23 entries (20 files):
- Files/
- Files/model.bngl
- __MACOSX/
- __MACOSX/Files/
- __MACOSX/Files/._model.bngl
- Files/model_fit.conf
- __MACOSX/Files/._model_fit.conf
- Files/model_tofit.bngl
- __MACOSX/Files/._model_tofit.bngl
- Files/p1_5.exp
- __MACOSX/Files/._p1_5.exp
- Files/p3_120.exp
- __MACOSX/Files/._p3_120.exp
- Files/p3_240.exp
- __MACOSX/Files/._p3_240.exp
- Files/p3_30.exp
- __MACOSX/Files/._p3_30.exp
- Files/p3_5.exp
- __MACOSX/Files/._p3_5.exp
- Files/p3_60.exp
- __MACOSX/Files/._p3_60.exp
- __MACOSX/._Files
- Files/README.txt
