# Supplementary material for: Timescale Separation of Positive and Negative Signaling Creates History-Dependent Responses to IgE Receptor Stimulation
Source: Sci Rep. 2017 Nov 14;7:15586. doi: 10.1038/s41598-017-15568-2 (PMC5686181; doi:10.1038/s41598-017-15568-2)
Supplement: Supplementary file 3 — Supplementary Dataset 1 [file 41598_2017_15568_MOESM3_ESM.zip › Files/p3_30.exp]

#	time	degranulation	degranulation_SD
	5	6.6e4	6.55e3
