# Supplementary material for: Timescale Separation of Positive and Negative Signaling Creates History-Dependent Responses to IgE Receptor Stimulation
Source: Sci Rep. 2017 Nov 14;7:15586. doi: 10.1038/s41598-017-15568-2 (PMC5686181; doi:10.1038/s41598-017-15568-2)
Supplement: Supplementary file 3 — Supplementary Dataset 1 [file 41598_2017_15568_MOESM3_ESM.zip › Files/README.txt]

Supplementary Data S2

Timescale Separation of Positive and Negative Signaling Creates History-Dependent Responses to IgE Receptor Stimulation

Lily A. Chylek, Brooke Harmon, Yanli Liu, Eshan D. Mitra, Avanika Mahajan, Edwin A. Saada, Benjamin R. Schudel, David A. Holowka, Barbara A. Baird, Bridget S. Wilson, William S. Hlavacek and Anup K. Singh


The files included in this archive were used to perform parameter fitting of the model using BioNetFit, as described in the Supplementary Note.
